# Supplementary material for: A Contemporary Evaluation on Posterior Direct Restoration Teaching among Undergraduates in Dental Schools in Malaysia
Source: Dent J (Basel). 2021 Oct 19;9(10):123. doi: 10.3390/dj9100123 (PMC8534716; doi:10.3390/dj9100123)
Supplement: Supplementary file 1 [file dentistry-09-00123-s001.zip]

Archive with 1 entries (1 files):
- dentistry-1384323-supplementary.pdf
